# Supplementary material for: Phylogenetic position and plastid genome structure of Vietorchis, a mycoheterotrophic genus of Orchidaceae (subtribe Orchidinae) endemic to Vietnam
Source: Front Plant Sci. 2024 May 24;15:1393225. doi: 10.3389/fpls.2024.1393225 (PMC11157612; doi:10.3389/fpls.2024.1393225)
Supplement: Supplementary file 2 [file Table_1.xls]

## Sheet: Branch-site tests
Results of branch-site tests performed in PAML
rpl14	Model	np	Ln L	Estimates of parameters					Model compared	LRT P-value	Positive sites
	Model A	58	-939.570701	Site class	0	1	2a	2b	Model A vs.Model A null	1	5 Q 0.760,11 A 0.779,42 V 0.771,45 E 0.502,49 N 0.748,51 P 0.783,106 L 0.741
				f	0.50940	0.09016	0.34023	0.06022
				ω0	0.01985	1.00000	0.01985	1.00000
				ω1	0.01985	1.00000	1.00000	1.00000
	Model A null	57	-939.570701	1							Not Allowed
rpl23	Model	np	Ln L	Estimates of parameters					Model compared	LRT P-value	Positive sites
	Model A	58	-470.751555	Site class	0	1	2a	2b	Model A vs.Model A null	0.54189	7 A 0.608,13 S 0.599,15 R 0.668,36 K 0.629,64 H 0.627,77 P 0.717
				f	0.64925	0.13709	0.17641	0.03725
				ω0	0.00000	1.00000	0.00000	1.00000
				ω1	0.00000	1.00000	2.42583	2.42583
	Model A null	57	-470.937579	1							Not Allowed
rps11	Model	np	Ln L	Estimates of parameters					Model compared	LRT P-value	Positive sites
	Model A	58	-1218.701917	Site class	0	1	2a	2b	Model A vs.Model A null	1	4 P 0.611,9 G 0.663,15 R 0.858,16 I 0.815,23 R 0.841,30 I 0.875,36 F 0.539,52 S 0.840,54 A 0.814,64 T 0.808,79 A 0.685,112 S 0.830,134 K 0.859,136 R 0.807
				f	0.58791	0.02409	0.37272	0.01527
				ω0	0.07642	1.00000	0.07642	1.00000
				ω1	0.07642	1.00000	1.00000	1.00000
	Model A null	57	-1218.701917	1							Not Allowed
rps18	Model	np	Ln L	Estimates of parameters					Model compared	LRT P-value	Positive sites
	Model A	58	-604.770673	Site class	0	1	2a	2b	Model A vs.Model A null	1	7 L 0.815,11 S 0.812,13 R 0.792,14 S 0.779,17 R 0.531,18 R 0.778,21 P 0.825,23 G 0.781,27 R 0.502,29 D 0.820,37 S 0.787
				f	0.43167	0.06784	0.43251	0.06798
				ω0	0.02528	1.00000	0.02528	1.00000
				ω1	0.02528	1.00000	1.00000	1.00000
	Model A null	57	-604.770673	1							Not Allowed
rps2	Model	np	Ln L	Estimates of parameters					Model compared	LRT P-value	Positive sites
	Model A	58	-1606.665262	Site class	0	1	2a	2b	Model A vs.Model A null	0.183435	32 A 0.599,57 A 0.687,91 A 0.600,116 Q 0.920,130 L 0.704,136 A 0.614,140 R 0.606,216 T 0.695,218 L 0.644,219 V 0.591,226 R 0.652
				f	0.80743	0.11927	0.06387	0.00943
				ω0	0.01699	1.00000	0.01699	1.00000
				ω1	0.01699	1.00000	4.93594	4.93594
	Model A null	57	-1607.550050	1							Not Allowed
rps3	Model	np	Ln L	Estimates of parameters					Model compared	LRT P-value	Positive sites
	Model A	58	-1762.502768	Site class	0	1	2a	2b	Model A vs.Model A null	0.454129728	19 H 0.740,24 A 0.678,30 S 0.751,55 S 0.749,82 N 0.774,85 I 0.753,88 R 0.715,98 N 0.687,114 I 0.715,124 L 0.755,187 R 0.930,212 V 0.783
				f	0.76984	0.09373	0.12162	0.01481
				ω0	0.03354	1.00000	0.03354	1.00000
				ω1	0.03354	1.00000	2.37101	2.37101
	Model A null	57	-1762.782930	1							Not Allowed
rps4	Model	np	Ln L	Estimates of parameters					Model compared	LRT P-value	Positive sites
	Model A	58	-1588.191963	Site class	0	1	2a	2b	Model A vs.Model A null	0.936686226	27 R 0.738,33 Q 0.718,34 T 0.707,46 I 0.724,47 R 0.707,57 H 0.735,73 G 0.731,120 G 0.706,146 A 0.712,153 V 0.715,188 I 0.749,190 E 0.686,191 L 0.679,200 Q 0.713
				f	0.56582	0.07998	0.31034	0.04387
				ω0	0.07948	1.00000	0.07948	1.00000
				ω1	0.07948	1.00000	1.08433	1.08433
	Model A null	57	-1588.195118	1							Not Allowed
accD	Model	np	Ln L	Estimates of parameters					Model compared	LRT P-value	Positive sites
	Model A	58	-4739.555780	Site class	0	1	2a	2b	Model A vs.Model A null	1.000000000	72 I 0.800,353 M 0.623
				f	0.57790	0.28438	0.09230	0.04542
				ω0	0.08790	1.00000	0.08790	1.00000
				ω1	0.08790	1.00000	1.00000	1.00000
	Model A null	57	-4739.555780	1							Not Allowed
clpP	Model	np	Ln L	Estimates of parameters					Model compared	LRT P-value	Positive sites
	Model A	58	-1317.596894	Site class	0	1	2a	2b	Model A vs.Model A null	1.000000000	114 L 0.562,162 N 0.579,188 V 0.514
				f	0.85347	0.07267	0.06806	0.00580
				ω0	0.02872	1.00000	0.02872	1.00000
				ω1	0.02872	1.00000	1.00000	1.00000
	Model A null	57	-1317.596894	1							Not Allowed
infA	Model	np	Ln L	Estimates of parameters					Model compared	LRT P-value	Positive sites
	Model A	58	-503.667078	Site class	0	1	2a	2b	Model A vs.Model A null	1.000000000	4 Q 0.617,18 N 0.566,41 R 0.666,61 S 0.668
				f	0.73587	0.05165	0.19854	0.01393
				ω0	0.00000	1.00000	0.00000	1.00000
				ω1	0.00000	1.00000	1.00000	1.00000
	Model A null	57	-503.667078	1							Not Allowed
matK	Model	np	Ln L	Estimates of parameters					Model compared	LRT P-value	Positive sites
	Model A	58	-5844.623539	Site class	0	1	2a	2b	Model A vs.Model A null	0.480587434	25 A 0.704,30 F 0.673,56 L 0.713,100 S 0.614,137 V 0.618,169 R 0.641,182 I 0.773,198 F 0.816,217 L 0.757,279 K 0.665,310 H 0.943,312 K 0.629,314 L 0.713,315 P 0.625,316 N 0.670,317 Y 0.785,332 T 0.741,354 D 0.786,360 I 0.776,382 P 0.704,386 D 0.786,391 D 0.786,395 R 0.641,423 L 0.757,441 T 0.917,450 F 0.717,452 E 0.893,460 S 0.774,468 P 0.759,476 R 0.700,479 I 0.776
				f	0.44742	0.30869	0.14432	0.09957
				ω0	0.05057	1.00000	0.05057	1.00000
				ω1	0.05057	1.00000	1.69165	1.69165
	Model A null	57	-5844.872304	1							Not Allowed
rpl16	Model	np	Ln L	Estimates of parameters					Model compared	LRT P-value	Positive sites
	Model A	58	-1082.623761	Site class	0	1	2a	2b	Model A vs.Model A null	1.000000000	5 K 0.731,16 R 0.721,62 G 0.731,107 S 0.687,116 A 0.680,128 Q 0.665
				f	0.58136	0.10828	0.26162	0.04873
				ω0	0.03306	1.00000	0.03306	1.00000
				ω1	0.03306	1.00000	1.00000	1.00000
	Model A null	57	-1082.623761	1							Not Allowed
rpl2	Model	np	Ln L	Estimates of parameters					Model compared	LRT P-value	Positive sites
	Model A	58	-1281.989256	Site class	0	1	2a	2b	Model A vs.Model A null	1.000000000
				f	0.76569	0.23431	0.00000	0.00000
				ω0	0.00000	1.00000	0.00000	1.00000
				ω1	0.00000	1.00000	1.00000	1.00000
	Model A null	57	-1281.989256	1							Not Allowed
rpl20	Model	np	Ln L	Estimates of parameters					Model compared	LRT P-value	Positive sites
	Model A	58	-1053.380092	Site class	0	1	2a	2b	Model A vs.Model A null	1.000000000	12 R 0.684,14 R 0.649,33 R 0.649,34 T 0.628,59 R 0.669,63 T 0.686,74 V 0.636,77 S 0.685,82 I 0.679,109 D 0.738,117 K 0.730
				f	0.41311	0.15817	0.31002	0.11870
				ω0	0.03460	1.00000	0.03460	1.00000
				ω1	0.03460	1.00000	1.00000	1.00000
	Model A null	57	-1053.380092	1							Not Allowed
rpl22	Model	np	Ln L	Estimates of parameters					Model compared	LRT P-value	Positive sites
	Model A	58	-965.735523	Site class	0	1	2a	2b	Model A vs.Model A null	1.000000000	2 I 0.556,7 S 0.763,8 D 0.826,19 R 0.748,22 V 0.817,23 F 0.516,51 A 0.754,54 P 0.795,69 N 0.755,81 K 0.820,96 R 0.763,107 T 0.754,108 T 0.766
				f	0.35854	0.07977	0.45946	0.10223
				ω0	0.07147	1.00000	0.07147	1.00000
				ω1	0.07147	1.00000	1.00000	1.00000
	Model A null	57	-965.735523	1							Not Allowed
rpl32	Model	np	Ln L	Estimates of parameters					Model compared	LRT P-value	Positive sites
	Model A	58	-424.524868	Site class	0	1	2a	2b	Model A vs.Model A null	1.000000000	2 A 0.764,8 T 0.722,14 H 0.737,27 S 0.593,46 F 0.751
				f	0.11920	0.03801	0.63902	0.20376
				ω0	0.07479	1.00000	0.07479	1.00000
				ω1	0.07479	1.00000	1.00000	1.00000
	Model A null	57	-424.524868	1							Not Allowed
rpl36	Model	np	Ln L	Estimates of parameters					Model compared	LRT P-value	Positive sites
	Model A	58	-296.366519	Site class	0	1	2a	2b	Model A vs.Model A null	0.922984722	4 R 0.579
				f	0.83068	0.12032	0.04280	0.00620
				ω0	0.04989	1.00000	0.04989	1.00000
				ω1	0.04989	1.00000	1.53551	1.53551
	Model A null	57	-296.371192	1							Not Allowed
rps12	Model	np	Ln L	Estimates of parameters					Model compared	LRT P-value	Positive sites
	Model A	58	-605.080233	Site class	0	1	2a	2b	Model A vs.Model A null	0.846503175	21 S 0.534,22 P 0.551,105 V 0.533
				f	0.58223	0.13372	0.23100	0.05305
				ω0	0.00000	1.00000	0.00000	1.00000
				ω1	0.00000	1.00000	1.35743	1.35743
	Model A null	57	-605.098970	1							Not Allowed
rps14	Model	np	Ln L	Estimates of parameters					Model compared	LRT P-value	Positive sites
	Model A	58	-753.532394	Site class	0	1	2a	2b	Model A vs.Model A null	1.000000000
				f	0.65644	0.22932	0.08466	0.02957
				ω0	0.03343	1.00000	0.03343	1.00000
				ω1	0.03343	1.00000	1.00000	1.00000
	Model A null	57	-753.532394	1							Not Allowed
rps16	Model	np	Ln L	Estimates of parameters					Model compared	LRT P-value	Positive sites
	Model A	58	-636.225759	Site class	0	1	2a	2b	Model A vs.Model A null	1.000000000	23 V 0.675,48 N 0.653,55 F 0.690,56 L 0.683,57 E 0.672,60 A 0.673,68 D 0.761
				f	0.63233	0.08465	0.24960	0.03342
				ω0	0.04227	1.00000	0.04227	1.00000
				ω1	0.04227	1.00000	1.00000	1.00000
	Model A null	57	-636.225759	1							Not Allowed
rps19	Model	np	Ln L	Estimates of parameters					Model compared	LRT P-value	Positive sites
	Model A	58	-364.358984	Site class	0	1	2a	2b	Model A vs.Model A null	0.067476771	58 V 0.865
				f	0.80584	0.17601	0.01490	0.00325
				ω0	0.03332	1.00000	0.03332	1.00000
				ω1	0.03332	1.00000	998.99865	998.99865
	Model A null	57	-366.030663	1							Not Allowed
rps7	Model A	58	-788.838563	Site class	0	1	2a	2b	Model A vs.Model A null	0.272107872	45 R 0.667
				f	0.59661	0.38388	0.01187	0.00764
				ω0	0.00000	1.00000	0.00000	1.00000
				ω1	0.00000	1.00000	17.43074	17.43074
	Model A null	57	-789.441608	1							Not Allowed
rps8	Model	np	Ln L	Estimates of parameters					Model compared	LRT P-value	Positive sites
	Model A	58	-1060.319644	Site class	0	1	2a	2b	Model A vs.Model A null	1.000000000	8 D 0.703,9 I 0.787,11 T 0.721,29 T 0.772,45 I 0.715,66 R 0.705,73 K 0.785,75 I 0.775,78 R 0.742,102 I 0.715,118 R 0.700
				f	0.52129	0.11927	0.29252	0.06693
				ω0	0.01416	1.00000	0.01416	1.00000
				ω1	0.01416	1.00000	1.00000	1.00000
	Model A null	57	-1060.319644	1							Not Allowed
ycf1	Model	np	Ln L	Estimates of parameters					Model compared	LRT P-value	Positive sites
	Model A	58	-19966.077536	Site class	0	1	2a	2b	Model A vs.Model A null	0.998404232	1409 N 0.771
				f	0.50970	0.31777	0.10627	0.06626
				ω0	0.11253	1.00000	0.11253	1.00000
				ω1	0.11253	1.00000	1.00000	1.00000
	Model A null	57	-19966.077534	1							Not Allowed
ycf2	Model	np	Ln L	Estimates of parameters					Model compared	LRT P-value	Positive sites
	Model A	58	-12486.466215	Site class	0	1	2a	2b	Model A vs.Model A null	0.501915456
				f	0.42726	0.41249	0.08154	0.07872
				ω0	0.00000	1.00000	0.00000	1.00000
				ω1	0.00000	1.00000	1.37519	1.37519
	Model A null	57	-12486.691657	1							Not Allowed
